# Supplementary material for: Idéfix: identifying accidental sample mix-ups in biobanks using polygenic scores
Source: Bioinformatics. 2021 Nov 18;38(4):1059–66. doi: 10.1093/bioinformatics/btab783 (PMC8796367; doi:10.1093/bioinformatics/btab783)
Supplement: btab783_supplementary_data [file btab783_supplementary_data.zip]

Archive with 7 entries (7 files):
- OP-CBIO210795_PECorr_AttachmentsFolder_Supplementary_Tables_20211123[AU].xlsx
- Supplementary_Fig1_likelihood_model_comparison_20210104.pdf
- Supplementary_Fig2_pgs_per_trait_continuous_20210127.pdf
- Supplementary_Fig3_auc_per_trait_continuous_20210927.pdf
- Supplementary_Fig4_ethnicities_20210309.pdf
- Supplementary_Fig5_mixup-visuals_20210311-v2.pdf
- Supplementary_Note.pdf
