# Supplementary material for: Idéfix: identifying accidental sample mix-ups in biobanks using polygenic scores
Source: Bioinformatics. 2021 Nov 18;38(4):1059–66. doi: 10.1093/bioinformatics/btab783 (PMC8796367; doi:10.1093/bioinformatics/btab783)
Supplement: btab783_supplementary_data [file btab783_supplementary_data.zip › OP-CBIO210795_PECorr_AttachmentsFolder_Supplementary_Tables_20211123[AU].xlsx]

## Sheet: S1. Trait gwas mapping
Table S1: Trait GWAS mapping
An overview of the included traits, the corresponding GWASs and the original paper these were originally published in.
trait	traitDataType	sampleSizeOfGwas	numberOfCategories	included	Citation	PMID	doi	catalogAccession	MrcIeuOpenGwasIdentifier	rawFileDownloadLink
Height	continuous	693529	1	Y	Yengo et al. (2018)	30124842	https://doi.org/10.1093/hmg/ddy271	GCST006901		https://portals.broadinstitute.org/collaboration/giant/images/6/63/Meta-analysis_Wood_et_al%2BUKBiobank_2018.txt.gz
BMI	continuous	681275	1	Y	Yengo et al. (2018)	30124842	https://doi.org/10.1093/hmg/ddy271	GCST006900		https://portals.broadinstitute.org/collaboration/giant/images/0/0f/Meta-analysis_Locke_et_al%2BUKBiobank_2018.txt.g
Diastolic blood pressure	continuous	757601	1	Y	Evangelou et al. (2018)	30224653	https://doi.org/10.1038/s41588-018-0205-x	GCST006630		ftp://ftp.ebi.ac.uk/pub/databases/gwas/summary_statistics/EvangelouE_30224653_GCST006630/Evangelou_30224653_DBP.txt.gz
Systolic blood pressure	continuous	757601	1	Y	Evangelou et al. (2018)	30224653	https://doi.org/10.1038/s41588-018-0205-x	GCST006624		ftp://ftp.ebi.ac.uk/pub/databases/gwas/summary_statistics/EvangelouE_30224653_GCST006624/Evangelou_30224653_SBP.txt.gz
eGFR	continuous	567460	1	Y	Wuttke et al. (2019)	31152163	https://doi.org/10.1038/s41588-019-0407-x	GCST008058		ftp://sftp.ebi.ac.uk/pub/databases/gwas/summary_statistics/WuttkeM_31152163_GCST008058/20171016_MW_eGFR_overall_ALL_nstud61.dbgap.txt.gz
Basophilic Granulocyte concentration	continuous	1002426	1	Y	Vuckovic et al. (2020)	32888494	https://doi.org/10.1016/j.cell.2020.08.008	GCST90002379		http://ftp.sanger.ac.uk/pub/project/humgen/summary_statistics/UKBB_blood_cell_traits/
Eosinophil concentration	continuous	1002426	1	Y	Vuckovic et al. (2020)	32888494	https://doi.org/10.1016/j.cell.2020.08.008	GCST90002381		http://ftp.sanger.ac.uk/pub/project/humgen/summary_statistics/UKBB_blood_cell_traits/
HbA1c	continuous	88355	1	Y	Wheeler et al. (2017)	28898252	https://doi.org/10.1371/journal.pmed.1002383	GCST007954		ftp://ftp.ebi.ac.uk/pub/databases/gwas/summary_statistics/WheelerE_28898252_GCST007954/HbA1c_METAL_European.txt.gz
LDL cholesterol	continuous	87819	1	Y	Hoffmann et al. (2018)	29507422	https://doi.org/10.1038/s41588-018-0064-5	GCST007141		ftp://sftp.ebi.ac.uk/pub/databases/gwas/summary_statistics/HoffmannTJ_29507422_GCST007141/GERA-LDL.tsv.gz
Triglyceride concentration	continuous	87819	1	Y	Hoffmann et al. (2018)	29507422	https://doi.org/10.1038/s41588-018-0064-5	GCST007142		ftp://sftp.ebi.ac.uk/pub/databases/gwas/summary_statistics/HoffmannTJ_29507422_GCST007142/GERA-logTG.tsv.gz
HDL cholesterol	continuous	87819	1	Y	Hoffmann et al. (2018)	29507422	https://doi.org/10.1038/s41588-018-0064-5	GCST007140		ftp://sftp.ebi.ac.uk/pub/databases/gwas/summary_statistics/HoffmannTJ_29507422_GCST007140/GERA-sqrtHDL.tsv.gz
Total cholesterol	continuous	87819	1	Y	Hoffmann et al. (2018)	29507422	https://doi.org/10.1038/s41588-018-0064-5	GCST007143		ftp://sftp.ebi.ac.uk/pub/databases/gwas/summary_statistics/HoffmannTJ_29507422_GCST007143/GERA-TC.tsv.gz
Hematocrit concentration	continuous	1002426	1	Y	Vuckovic et al. (2020)	32888494	https://doi.org/10.1016/j.cell.2020.08.008	GCST90002383		http://ftp.sanger.ac.uk/pub/project/humgen/summary_statistics/UKBB_blood_cell_traits/
Hemoglobin concentration	continuous	1002426	1	Y	Vuckovic et al. (2020)	32888494	https://doi.org/10.1016/j.cell.2020.08.008	GCST90002384		http://ftp.sanger.ac.uk/pub/project/humgen/summary_statistics/UKBB_blood_cell_traits/
Lymphocyte concentration	continuous	1002426	1	Y	Vuckovic et al. (2020)	32888494	https://doi.org/10.1016/j.cell.2020.08.008	GCST90002388		http://ftp.sanger.ac.uk/pub/project/humgen/summary_statistics/UKBB_blood_cell_traits/
Monocyte concentration	continuous	1002426	1	Y	Vuckovic et al. (2020)	32888494	https://doi.org/10.1016/j.cell.2020.08.008	GCST90002393		http://ftp.sanger.ac.uk/pub/project/humgen/summary_statistics/UKBB_blood_cell_traits/
Erythrocyte concentration	continuous	1002426	1	Y	Vuckovic et al. (2020)	32888494	https://doi.org/10.1016/j.cell.2020.08.008	GCST90002403		http://ftp.sanger.ac.uk/pub/project/humgen/summary_statistics/UKBB_blood_cell_traits/
Thrombocyte concentration	continuous	1002426	1	Y	Vuckovic et al. (2020)	32888494	https://doi.org/10.1016/j.cell.2020.08.008	GCST90002395		http://ftp.sanger.ac.uk/pub/project/humgen/summary_statistics/UKBB_blood_cell_traits/
Neutrophil concentration	continuous	1002426	1	Y	Vuckovic et al. (2020)	32888494	https://doi.org/10.1016/j.cell.2020.08.008	GCST90002398		http://ftp.sanger.ac.uk/pub/project/humgen/summary_statistics/UKBB_blood_cell_traits/
EduYears	continuous	766345	1	Y	Lee et al. (2018)	30038396	https://doi.org/10.1038/s41588-018-0147-3			https://www.dropbox.com/s/ho58e9jmytmpaf8/GWAS_EA_excl23andMe.txt?dl=0
Blondeness of hair	ordinal	360270	3	Y					ukb-d-1747_1	https://gwas.mrcieu.ac.uk/files/ukb-d-1747_1/ukb-d-1747_1.vcf.gz
Red hair colour	binary	360270	2	Y					ukb-d-1747_2	https://gwas.mrcieu.ac.uk/datasets/ukb-d-1747_2/ukb-d-1747_2.vcf.gz
Type 2 diabetes	binary	298957	2	Y	Mahajan et al. (2018)	29632382	https://doi.org/10.1038/s41588-018-0084-1	GCST007517		https://diagram-consortium.org/check_check.Mahajan2018b.T2D.3.php
Asthma	binary	142486	2	Y	Demenais et al. (2017)	29273806	https://doi.org/10.1038/s41588-017-0014-7	GCST005212		ftp://ftp.ebi.ac.uk/pub/databases/gwas/summary_statistics/DemenaisF_29273806_GCST005212/TAGC_meta-analyses_results_for_asthma_risk.zip
Coronary artery disease	binary	547261	2	Y	Van der Harst and Verweij (2018)	29212778	https://doi.org/10.1161/circresaha.117.312086		ebi-a-GCST005195	https://gwas.mrcieu.ac.uk/files/ebi-a-GCST005195/ebi-a-GCST005195.vcf.gz

## Sheet: S2. Reported predictive power
Table S2: Reported predictive power
Collection of R2-values and AUCs as reported by literature.
trait	R2	ROC AUC	phenotype adjustments	Citation	Remark
Height	0.282222		Y	Ge, Tian, Chia-Yen Chen, Yang Ni, Yen-Chen Anne Feng, and Jordan W. Smoller. “Polygenic Prediction via Bayesian Regression and Continuous Shrinkage Priors.” Nature Communications 10, no. 1 (April 16, 2019): 1–10. https://doi.org/10.1038/s41467-019-09718-5.
Height	0.347		Y	Yengo, Loic, Julia Sidorenko, Kathryn E. Kemper, Zhili Zheng, Andrew R. Wood, Michael N. Weedon, Timothy M. Frayling, et al. “Meta-Analysis of Genome-Wide Association Studies for Height and Body Mass Index in ∼700000 Individuals of European Ancestry.” Human Molecular Genetics 27, no. 20 (15 2018): 3641–49. https://doi.org/10.1093/hmg/ddy271.
BMI	0.107524		Y	Ge, Tian, Chia-Yen Chen, Yang Ni, Yen-Chen Anne Feng, and Jordan W. Smoller. “Polygenic Prediction via Bayesian Regression and Continuous Shrinkage Priors.” Nature Communications 10, no. 1 (April 16, 2019): 1–10. https://doi.org/10.1038/s41467-019-09718-5.
BMI	0.244		Y	Yengo, Loic, Julia Sidorenko, Kathryn E. Kemper, Zhili Zheng, Andrew R. Wood, Michael N. Weedon, Timothy M. Frayling, et al. “Meta-Analysis of Genome-Wide Association Studies for Height and Body Mass Index in ∼700000 Individuals of European Ancestry.” Human Molecular Genetics 27, no. 20 (15 2018): 3641–49. https://doi.org/10.1093/hmg/ddy271.
Diastolic blood pressure	0.0532		N	Evangelou, Evangelos, Helen R. Warren, David Mosen-Ansorena, Borbala Mifsud, Raha Pazoki, He Gao, Georgios Ntritsos, et al. “Genetic Analysis of over 1 Million People Identifies 535 New Loci Associated with Blood Pressure Traits.” Nature Genetics 50, no. 10 (October 2018): 1412–25. https://doi.org/10.1038/s41588-018-0205-x.
Systolic blood pressure	0.0566		N	Evangelou, Evangelos, Helen R. Warren, David Mosen-Ansorena, Borbala Mifsud, Raha Pazoki, He Gao, Georgios Ntritsos, et al. “Genetic Analysis of over 1 Million People Identifies 535 New Loci Associated with Blood Pressure Traits.” Nature Genetics 50, no. 10 (October 2018): 1412–25. https://doi.org/10.1038/s41588-018-0205-x.
eGFR	0.071		Y	Wuttke, Matthias, Yong Li, Man Li, Karsten B. Sieber, Mary F. Feitosa, Mathias Gorski, Adrienne Tin, et al. “A Catalog of Genetic Loci Associated with Kidney Function from Analyses of a Million Individuals.” Nature Genetics 51, no. 6 (June 2019): 957–72. https://doi.org/10.1038/s41588-019-0407-x.	index SNPs used only
Basophilic Granulocyte concentration	0.0269108		Male stratified	Vuckovic, Dragana, Erik L. Bao, Parsa Akbari, Caleb A. Lareau, Abdou Mousas, Tao Jiang, Ming-Huei Chen, et al. “The Polygenic and Monogenic Basis of Blood Traits and Diseases.” Cell 182, no. 5 (September 3, 2020): 1214-1231.e11. https://doi.org/10.1016/j.cell.2020.08.008.
Eosinophil concentration	0.111547		Male stratified	Vuckovic, Dragana, Erik L. Bao, Parsa Akbari, Caleb A. Lareau, Abdou Mousas, Tao Jiang, Ming-Huei Chen, et al. “The Polygenic and Monogenic Basis of Blood Traits and Diseases.” Cell 182, no. 5 (September 3, 2020): 1214-1231.e11. https://doi.org/10.1016/j.cell.2020.08.008.
HbA1c	0.0601833		Y	Wheeler, Eleanor, Aaron Leong, Ching-Ti Liu, Marie-France Hivert, Rona J. Strawbridge, Clara Podmore, Man Li, et al. “Impact of Common Genetic Determinants of Hemoglobin A1c on Type 2 Diabetes Risk and Diagnosis in Ancestrally Diverse Populations: A Transethnic Genome-Wide Meta-Analysis.” PLoS Medicine 14, no. 9 (September 2017): e1002383. https://doi.org/10.1371/journal.pmed.1002383.
LDL cholesterol	0.119567		Y	Ge, Tian, Chia-Yen Chen, Yang Ni, Yen-Chen Anne Feng, and Jordan W. Smoller. “Polygenic Prediction via Bayesian Regression and Continuous Shrinkage Priors.” Nature Communications 10, no. 1 (April 16, 2019): 1–10. https://doi.org/10.1038/s41467-019-09718-5.
Triglyceride concentration	0.0702877		Y	Ge, Tian, Chia-Yen Chen, Yang Ni, Yen-Chen Anne Feng, and Jordan W. Smoller. “Polygenic Prediction via Bayesian Regression and Continuous Shrinkage Priors.” Nature Communications 10, no. 1 (April 16, 2019): 1–10. https://doi.org/10.1038/s41467-019-09718-5.
HDL cholesterol	0.102087		Y	Ge, Tian, Chia-Yen Chen, Yang Ni, Yen-Chen Anne Feng, and Jordan W. Smoller. “Polygenic Prediction via Bayesian Regression and Continuous Shrinkage Priors.” Nature Communications 10, no. 1 (April 16, 2019): 1–10. https://doi.org/10.1038/s41467-019-09718-5.
Total cholesterol	0.0996854		Y	Ge, Tian, Chia-Yen Chen, Yang Ni, Yen-Chen Anne Feng, and Jordan W. Smoller. “Polygenic Prediction via Bayesian Regression and Continuous Shrinkage Priors.” Nature Communications 10, no. 1 (April 16, 2019): 1–10. https://doi.org/10.1038/s41467-019-09718-5.
Hematocrit concentration	0.0493128		Male stratified	Vuckovic, Dragana, Erik L. Bao, Parsa Akbari, Caleb A. Lareau, Abdou Mousas, Tao Jiang, Ming-Huei Chen, et al. “The Polygenic and Monogenic Basis of Blood Traits and Diseases.” Cell 182, no. 5 (September 3, 2020): 1214-1231.e11. https://doi.org/10.1016/j.cell.2020.08.008.
Hemoglobin concentration	0.0569661		Male stratified	Vuckovic, Dragana, Erik L. Bao, Parsa Akbari, Caleb A. Lareau, Abdou Mousas, Tao Jiang, Ming-Huei Chen, et al. “The Polygenic and Monogenic Basis of Blood Traits and Diseases.” Cell 182, no. 5 (September 3, 2020): 1214-1231.e11. https://doi.org/10.1016/j.cell.2020.08.008.
Lymphocyte concentration	0.105546		Male stratified	Vuckovic, Dragana, Erik L. Bao, Parsa Akbari, Caleb A. Lareau, Abdou Mousas, Tao Jiang, Ming-Huei Chen, et al. “The Polygenic and Monogenic Basis of Blood Traits and Diseases.” Cell 182, no. 5 (September 3, 2020): 1214-1231.e11. https://doi.org/10.1016/j.cell.2020.08.008.
Monocyte concentration	0.158586		Male stratified	Vuckovic, Dragana, Erik L. Bao, Parsa Akbari, Caleb A. Lareau, Abdou Mousas, Tao Jiang, Ming-Huei Chen, et al. “The Polygenic and Monogenic Basis of Blood Traits and Diseases.” Cell 182, no. 5 (September 3, 2020): 1214-1231.e11. https://doi.org/10.1016/j.cell.2020.08.008.
Erythrocyte concentration	0.117646		Male stratified	Vuckovic, Dragana, Erik L. Bao, Parsa Akbari, Caleb A. Lareau, Abdou Mousas, Tao Jiang, Ming-Huei Chen, et al. “The Polygenic and Monogenic Basis of Blood Traits and Diseases.” Cell 182, no. 5 (September 3, 2020): 1214-1231.e11. https://doi.org/10.1016/j.cell.2020.08.008.
Thrombocyte concentration	0.191946		Male stratified	Vuckovic, Dragana, Erik L. Bao, Parsa Akbari, Caleb A. Lareau, Abdou Mousas, Tao Jiang, Ming-Huei Chen, et al. “The Polygenic and Monogenic Basis of Blood Traits and Diseases.” Cell 182, no. 5 (September 3, 2020): 1214-1231.e11. https://doi.org/10.1016/j.cell.2020.08.008.
Neutrophil concentration	0.0800864		Male stratified	Vuckovic, Dragana, Erik L. Bao, Parsa Akbari, Caleb A. Lareau, Abdou Mousas, Tao Jiang, Ming-Huei Chen, et al. “The Polygenic and Monogenic Basis of Blood Traits and Diseases.” Cell 182, no. 5 (September 3, 2020): 1214-1231.e11. https://doi.org/10.1016/j.cell.2020.08.008.
EduYears	0.114		Y	Lee, James J., Robbee Wedow, Aysu Okbay, Edward Kong, Omeed Maghzian, Meghan Zacher, Tuan Anh Nguyen-Viet, et al. “Gene Discovery and Polygenic Prediction from a Genome-Wide Association Study of Educational Attainment in 1.1 Million Individuals.” Nature Genetics 50, no. 8 (August 2018): 1112–21. https://doi.org/10.1038/s41588-018-0147-3.
Blondeness of hair
Red hair colour
Type 2 diabetes		0.625623		Ge, Tian, Chia-Yen Chen, Yang Ni, Yen-Chen Anne Feng, and Jordan W. Smoller. “Polygenic Prediction via Bayesian Regression and Continuous Shrinkage Priors.” Nature Communications 10, no. 1 (April 16, 2019): 1–10. https://doi.org/10.1038/s41467-019-09718-5.
Asthma
Coronary artery disease		0.588231		Ge, Tian, Chia-Yen Chen, Yang Ni, Yen-Chen Anne Feng, and Jordan W. Smoller. “Polygenic Prediction via Bayesian Regression and Continuous Shrinkage Priors.” Nature Communications 10, no. 1 (April 16, 2019): 1–10. https://doi.org/10.1038/s41467-019-09718-5.

## Sheet: S3. Processing of phenotypes
Table S3: Processing of phenotypes
An overview of the phenotype processing that was applied for the included traits. Age and sex were used in modelling the relationships between polygenic scores and measured phenotypes. Samples for which any of the other conditions applied which are listed in the correction column were excluded from the trait for which the condition was set.
Trait	Transformation	Correction	Remark
Height	NA	Age, sex
BMI	NA	Age, sex
Diastolic blood pressure	NA	Age, sex
Systolic blood pressure	NA	Age, sex
eGFR	log	Age, sex	CKD-epi
Basophilic Granulocyte concentration	log	Age, sex, pregnancy, cancer, renal failure, liver cirrhosis	Outliers excluded following criteria : thrombocytes > 1000, leukocytes > 200, hemoglobin > 20 * 0.6206, hematocrit > 0.6
Eosinophil concentration	log	Age, sex, pregnancy, cancer, renal failure, liver cirrhosis	Outliers excluded following criteria : thrombocytes > 1000, leukocytes > 200, hemoglobin > 20 * 0.6206, hematocrit > 0.6
HbA1c	NA	Age, sex
LDL cholesterol	NA	Age, sex
Triglyceride concentration	log	Age, sex
HDL cholesterol	sqrt	Age, sex
Total cholesterol	NA	Age, sex
Hematocrit concentration	NA	Age, sex, pregnancy, cancer, renal failure, liver cirrhosis	Outliers excluded following criteria : thrombocytes > 1000, leukocytes > 200, hemoglobin > 20 * 0.6206, hematocrit > 0.6
Hemoglobin concentration	NA	Age, sex, pregnancy, cancer, renal failure, liver cirrhosis	Outliers excluded following criteria : thrombocytes > 1000, leukocytes > 200, hemoglobin > 20 * 0.6206, hematocrit > 0.6
Lymphocyte concentration	log	Age, sex, pregnancy, cancer, renal failure, liver cirrhosis	Outliers excluded following criteria : thrombocytes > 1000, leukocytes > 200, hemoglobin > 20 * 0.6206, hematocrit > 0.6
Monocyte concentration	log	Age, sex, pregnancy, cancer, renal failure, liver cirrhosis	Outliers excluded following criteria : thrombocytes > 1000, leukocytes > 200, hemoglobin > 20 * 0.6206, hematocrit > 0.6
Erythrocyte concentration	NA	Age, sex, pregnancy, cancer, renal failure, liver cirrhosis	Outliers excluded following criteria : thrombocytes > 1000, leukocytes > 200, hemoglobin > 20 * 0.6206, hematocrit > 0.6
Thrombocyte concentration	NA	Age, sex, pregnancy, cancer, renal failure, liver cirrhosis	Outliers excluded following criteria : thrombocytes > 1000, leukocytes > 200, hemoglobin > 20 * 0.6206, hematocrit > 0.6
Neutrophil concentration	log	Age, sex, pregnancy, cancer, renal failure, liver cirrhosis	Outliers excluded following criteria : thrombocytes > 1000, leukocytes > 200, hemoglobin > 20 * 0.6206, hematocrit > 0.6
EduYears	NA	Age, sex	Only includes samples with age >= 30
Blondeness of hair	NA	Age, sex
Red hair colour	NA	Age, sex
Type 2 diabetes	NA	Age, sex
Asthma	NA	Age, sex
Coronary artery disease	NA	Age, sex	CAD = T if balloon angioplasty OR bypass surgery OR heart attack = T

## Sheet: S4. Lifelines education
Table S4: Lifelines education mapping
A table indicating how answers to the question “What is the highest level of education you have finished?” were mapped to US years of schooling.
English translation of answers as present in data and documentation	Corrected translation of answers	US years of schooling	ISCED Level	Aggregation on 3 levels
Junior general secondary education (such as MAVO, (M)ULO, MBO-short, VMBO-t)	Junior general secondary education (such as mavo, (m)ulo, mbo-short, vmbo-t)	10	2	Low
lower or preparatory secondary vocational education (such as LTS, LEAO, LHNO, VMBO)	Lower or preparatory secondary vocational education (such as lts, leao, lhno, vmbo)	10	2	Low
No education (did not finish primary school)	No education (did not finish primary school)	1	0	Low
Primary education (primary school, special needs primary school)	Primary education (primary school, special needs primary school)	7	1	Low
Secondary vocational education or work-based learning pathway (such as MBO-long, VWO, Atheneum, Gymnasium, INAS)	Secondary vocational education or work-based learning pathway (such as mbo-long, mts, meao, bol, bbl, inas)	15	4	Middle
Senior general secondary education, pre-university secondary education (such as HAVO, VWO, Atheneum, gymnasium, HBS, MMS	Senior general secondary education, pre-university secondary education (such as havo, vwo, atheneum, gymnasium, hbs, mms)	13	3	Middle
Higher vocational education (such as HBO, HTS, HEAO, doctoral university education, Bachelor's)	Higher vocational education (such as hbo, hts, heao, 'kandidaats' university education)	22	6	High
University education	University education	22	6	High
Other:	Other:	#N/A	#N/A	#N/A

## Sheet: S5. Study population
Table S5: Study population characteristics
For every trait and category within that trait (if applicable) the characteristics are given for those samples that fall within that group. The columns indicate if the trait, the category (if the trait is categorical), the mean of the ages for samples the row pertains to, the corresponding standard deviation for these ages, the number of males, the number of females, the mean phenotypes for the t…
trait	category	ageMean	ageSd	nMale	nFemale	valueMean	valueSd	nSamples	samplesPercentage
Asthma	no	43.1245	14.06	12121	17529	NA	NA	29650	91.0263
Asthma	yes	40.0376	13.9401	1170	1753	NA	NA	2923	8.97369
Basophilic Granulocyte concentration	NA	45.5268	14.4472	13187	19165	-1.32119	0.183336	32352	NA
Blondeness of hair	black	47.4661	11.5905	457	103	NA	NA	560	4.24661
Blondeness of hair	brown	43.6568	11.3292	1971	3938	NA	NA	5909	44.8093
Blondeness of hair	blonde	43.1861	12.6864	2398	4320	NA	NA	6718	50.9441
BMI	NA	45.7472	14.4366	13398	19414	25.7956	4.26958	32812	NA
Coronary artery disease	No	42.5207	13.9412	12872	19219	NA	NA	32091	97.8474
Coronary artery disease	Yes	61.051	11.019	516	190	NA	NA	706	2.15264
Diastolic blood pressure	NA	42.8954	14.1256	13394	19410	73.7858	10.2373	32804	NA
Educational attainment (EduYears)	low	53.6156	14.0877	3489	4831	NA	NA	8320	25.7945
Educational attainment (EduYears)	middle	42.3151	13.6347	5115	7835	NA	NA	12950	40.1488
Educational attainment (EduYears)	high	42.665	13.0831	4637	6348	NA	NA	10985	34.0567
eGFR	NA	45.5914	14.4815	13399	19414	4.49117	0.198373	32813	NA
Eosinophil concentration	NA	45.5268	14.4472	13187	19165	-0.777321	0.266555	32352	NA
Erythrocyte concentration	NA	45.4958	14.4629	13321	19332	4.75615	0.420801	32653	NA
HbA1c	NA	45.5844	14.4784	13373	19389	5.46853	0.456293	32762	NA
HDL cholesterol	NA	45.5914	14.4815	13399	19414	1.21458	0.22707	32813	NA
Height	NA	45.7472	14.4366	13398	19414	175.126	9.32481	32812	NA
Hematocrit concentration	NA	45.4958	14.4629	13321	19332	0.428428	0.0340502	32653	NA
Hemoglobin concentration	NA	45.4958	14.4629	13321	19332	8.81031	0.78882	32653	NA
LDL cholesterol	NA	45.5914	14.4815	13399	19414	3.20501	0.919552	32813	NA
Lymphocyte concentration	NA	45.5268	14.4472	13187	19165	0.288191	0.128984	32352	NA
Monocyte concentration	NA	45.5268	14.4472	13187	19165	-0.316529	0.124973	32352	NA
Neutrophil concentration	NA	45.5268	14.4472	13187	19165	0.493753	0.146568	32352	NA
Red hair colour	blonde/brown/black	43.5788	12.0794	4826	8361	NA	NA	13187	97.1991
Red hair colour	red	42.5632	11.8717	121	259	NA	NA	380	2.80091
Systolic blood pressure	NA	42.8954	14.1256	13394	19410	125.909	16.7429	32804	NA
Thrombocyte concentration	NA	45.4958	14.4629	13321	19332	255.602	57.8291	32653	NA
Total cholesterol	NA	45.5914	14.4815	13399	19414	4.98853	0.996613	32813	NA
Triglyceride concentration	NA	45.5914	14.4815	13399	19414	0.0114499	0.499963	32813	NA
Type 2 diabetes	No	47.3559	13.5736	9759	14548	NA	NA	24307	95.931
Type 2 diabetes	Yes	60.5024	11.1263	516	515	NA	NA	1031	4.06899

## Sheet: S6. Simulation datasets
Table S6: Simulation datasets
Overview of the simulation datasets. Each row represents a single simulated dataset. The first two columns represent the parameters with which the dataset was created. AUCs for each of the iterations with and without the sex-check are included, as well as the mean for each of these metrics. The final columns list for each dataset what the correlation was between polygenic scores and phenotypes fo…
Number of traits	Explained variance factor	AUC - without sex-check (iteration 1)	AUC - without sex-check (iteration 2)	AUC - without sex-check (iteration 3)	AUC - without sex-check (iteration 4)	AUC - without sex-check (iteration 5)	Mean AUC - without sex-check	AUC - with sex-check (iteration 1)	AUC - with sex-check (iteration 2)	AUC - with sex-check (iteration 3)	AUC - with sex-check (iteration 4)	AUC - with sex-check (iteration 5)	mean AUC - with sex-check	Asthma (1st simulated version)	Blondeness of hair (1st simulated version)	Coronary artery disease (1st simulated version)	Red hair colour (1st simulated version)	Type 2 diabetes (1st simulated version)	EduYears (1st simulated version)	eGFR (1st simulated version)	HbA1c (1st simulated version)	HDL cholesterol (1st simulated version)	Height (1st simulated version)	Basophilic Granulocyte concentration (1st simulated version)	BMI (1st simulated version)	Diastolic blood pressure (1st simulated version)	Eosinophil concentration (1st simulated version)	Erythrocyte concentration (1st simulated version)	Hematocrit concentration (1st simulated version)	Hemoglobin concentration (1st simulated version)	LDL cholesterol (1st simulated version)	Lymphocyte concentration (1st simulated version)	Monocyte concentration (1st simulated version)	Neutrophil concentration (1st simulated version)	Systolic blood pressure (1st simulated version)	Thrombocyte concentration (1st simulated version)	Total cholesterol (1st simulated version)	Triglyceride concentration (1st simulated version)	Asthma (2nd simulated version)	Blondeness of hair (2nd simulated version)	Coronary artery disease (2nd simulated version)	Red hair colour (2nd simulated version)	Type 2 diabetes (2nd simulated version)	Basophilic Granulocyte concentration (2nd simulated version)	BMI (2nd simulated version)	Diastolic blood pressure (2nd simulated version)	EduYears (2nd simulated version)	eGFR (2nd simulated version)	Eosinophil concentration (2nd simulated version)
10	0.5	0.612495	0.608118	0.607413	0.60534	0.608793	0.608432	0.802644	0.797312	0.792326	0.800447	0.796541	0.797854	0.0480753	0.292811	0.0473454	0.155001	0.053853	0.152412	0.178143	0.142044	0.172026	0.279244	NA	NA	NA	NA	NA	NA	NA	NA	NA	NA	NA	NA	NA	NA	NA	NA	NA	NA	NA	NA	NA	NA	NA	NA	NA	NA
10	1	0.697596	0.688958	0.691673	0.699009	0.694804	0.694408	0.844243	0.842275	0.843653	0.850445	0.846206	0.845364	0.0688558	0.407867	0.0630908	0.223508	0.0707934	0.215752	0.251819	0.199388	0.244361	0.388855	NA	NA	NA	NA	NA	NA	NA	NA	NA	NA	NA	NA	NA	NA	NA	NA	NA	NA	NA	NA	NA	NA	NA	NA	NA	NA
10	1.5	0.739026	0.746876	0.744212	0.745592	0.75	0.745141	0.865511	0.873924	0.863261	0.869633	0.874703	0.869406	0.0941975	0.492516	0.0825122	0.279732	0.0903009	0.263715	0.307129	0.246497	0.297344	0.454069	NA	NA	NA	NA	NA	NA	NA	NA	NA	NA	NA	NA	NA	NA	NA	NA	NA	NA	NA	NA	NA	NA	NA	NA	NA	NA
10	2	0.87844	0.879943	0.885225	0.877058	0.883375	0.880808	0.936786	0.937159	0.940488	0.935099	0.941215	0.93815	0.155863	0.696623	0.129463	0.375349	0.155497	0.412326	0.473744	0.383359	0.460973	0.61835	NA	NA	NA	NA	NA	NA	NA	NA	NA	NA	NA	NA	NA	NA	NA	NA	NA	NA	NA	NA	NA	NA	NA	NA	NA	NA
25	0.5	0.650658	0.645726	0.644898	0.652306	0.660107	0.650739	0.822901	0.814577	0.818098	0.822119	0.821749	0.819889	0.0544748	0.286265	0.05138	0.165404	0.0545071	0.152351	0.177738	0.141354	0.172309	0.268535	0.120917	0.237232	0.170859	0.216221	0.217914	0.15471	0.145585	0.216801	0.198115	0.252401	0.189166	0.172327	0.310591	0.209151	0.216922	NA	NA	NA	NA	NA	NA	NA	NA	NA	NA	NA
25	1	0.791693	0.778917	0.77386	0.786834	0.779139	0.782088	0.890424	0.886791	0.881991	0.889952	0.887218	0.887275	0.072036	0.405647	0.0651811	0.230756	0.0802255	0.215723	0.25169	0.204568	0.24389	0.380395	0.170955	0.334498	0.241429	0.305416	0.307585	0.218472	0.207509	0.307833	0.279772	0.356139	0.267641	0.243517	0.436783	0.294628	0.305744	NA	NA	NA	NA	NA	NA	NA	NA	NA	NA	NA
25	1.5	0.859306	0.850885	0.860828	0.851232	0.851613	0.854773	0.92937	0.924541	0.924261	0.920978	0.925013	0.924832	0.0936658	0.495618	0.0770199	0.28454	0.0880407	0.262169	0.306634	0.245025	0.285494	0.44744	0.209372	0.407922	0.29555	0.373408	0.376334	0.267381	0.251316	0.368357	0.342603	0.434863	0.327391	0.298117	0.531235	0.350816	0.363522	NA	NA	NA	NA	NA	NA	NA	NA	NA	NA	NA
25	2	0.969375	0.970606	0.968578	0.970022	0.967949	0.969306	0.983162	0.984821	0.984184	0.984762	0.983539	0.984093	0.143634	0.69732	0.121684	0.376223	0.150976	0.412311	0.472865	0.395212	0.459339	0.636372	0.332131	0.602397	0.455927	0.558407	0.558449	0.415216	0.395886	0.557623	0.518319	0.632081	0.499419	0.459683	0.731795	0.539974	0.559826	NA	NA	NA	NA	NA	NA	NA	NA	NA	NA	NA
50	0.5	0.698427	0.691664	0.688674	0.688617	0.690134	0.691503	0.843168	0.84646	0.841629	0.837098	0.838845	0.84144	0.0454208	0.286323	0.0359289	0.164059	0.0519772	0.152053	0.174004	0.140194	0.172063	0.269261	0.120873	0.237145	0.169892	0.216264	0.215054	0.152572	0.143946	0.216231	0.197159	0.252356	0.189188	0.171458	0.310155	0.208736	0.216922	0.0498286	0.288913	0.0523469	0.159459	0.0567829	0.120873	0.237145	0.169892	0.152053	0.174004	0.216264
50	1	0.839661	0.837547	0.838978	0.84185	0.840769	0.839761	0.918995	0.916902	0.917565	0.9198	0.91893	0.918438	0.0741477	0.405548	0.0580121	0.227916	0.0800711	0.215291	0.245854	0.203321	0.243265	0.380763	0.170868	0.334391	0.240278	0.305462	0.304192	0.215282	0.204593	0.306831	0.278844	0.356139	0.267523	0.242423	0.435736	0.293115	0.305422	0.0782145	0.405807	0.0629075	0.227521	0.075051	0.170868	0.334391	0.240278	0.215291	0.245854	0.305462
50	1.5	0.915115	0.914047	0.920083	0.918051	0.914197	0.916299	0.955625	0.956733	0.959373	0.956474	0.958036	0.957248	0.0874954	0.49598	0.0739491	0.281319	0.0867285	0.262275	0.300582	0.243131	0.283042	0.459691	0.209291	0.407862	0.293971	0.373425	0.371351	0.263678	0.248547	0.366002	0.340825	0.434579	0.32728	0.29688	0.530392	0.349333	0.362759	0.089336	0.495161	0.0725926	0.274175	0.0955118	0.209291	0.407862	0.293971	0.262275	0.300582	0.373425
50	2	0.992913	0.993056	0.993667	0.993227	0.993278	0.993228	0.996252	0.996063	0.996659	0.996355	0.996377	0.996341	0.154725	0.696456	0.126839	0.372039	0.1463	0.411698	0.461586	0.391982	0.458398	0.653874	0.332043	0.602034	0.453658	0.558481	0.553822	0.409381	0.390576	0.556142	0.517269	0.631984	0.499192	0.457458	0.730624	0.536173	0.559133	0.145603	0.69864	0.125331	0.373189	0.1558	0.332043	0.602034	0.453658	0.411698	0.461586	0.558481
75	0.5	0.719127	0.718323	0.724425	0.725927	0.719229	0.721406	0.856263	0.85688	0.860057	0.853643	0.857515	0.856872	0.0472327	0.289754	0.046301	0.168639	0.0519833	0.151822	0.174161	0.139794	0.172079	0.273744	0.12087	0.23687	0.169406	0.216246	0.215374	0.152703	0.144228	0.216206	0.197528	0.252461	0.189345	0.17092	0.310159	0.208395	0.216814	0.0529057	0.288519	0.0476655	0.159562	0.0604788	0.12087	0.23687	0.169406	0.151822	0.174161	0.216246
75	1	0.876566	0.879457	0.881027	0.879738	0.882131	0.879784	0.93406	0.939384	0.938476	0.938412	0.938407	0.937748	0.0721082	0.406307	0.0597641	0.231653	0.07869	0.214863	0.245875	0.202689	0.243476	0.386733	0.170893	0.334062	0.239732	0.305452	0.304622	0.215513	0.20484	0.306675	0.279294	0.356299	0.267717	0.241748	0.435931	0.292962	0.305292	0.0688511	0.407851	0.0585585	0.224932	0.0749664	0.170893	0.334062	0.239732	0.214863	0.245875	0.305452
75	1.5	0.945953	0.945372	0.951878	0.947782	0.948668	0.947931	0.971757	0.972958	0.975725	0.972311	0.973121	0.973174	0.0950594	0.494639	0.0784641	0.283652	0.08614	0.261997	0.300974	0.242764	0.282878	0.468118	0.209287	0.407441	0.293352	0.373396	0.372032	0.264005	0.249088	0.365993	0.341464	0.43473	0.327474	0.296215	0.530395	0.348814	0.362185	0.0855147	0.496214	0.0734478	0.282503	0.0900757	0.209287	0.407441	0.293352	0.261997	0.300974	0.373396
75	2	0.998084	0.998226	0.998131	0.99849	0.998412	0.998268	0.998959	0.999097	0.998992	0.999235	0.999189	0.999094	0.151561	0.697292	0.121182	0.369932	0.14616	0.411117	0.461845	0.391082	0.458861	0.664974	0.332088	0.601421	0.453019	0.558435	0.555173	0.410256	0.391464	0.556778	0.518098	0.632073	0.499499	0.456547	0.731407	0.536715	0.55887	0.147864	0.699028	0.122779	0.366669	0.145392	0.332088	0.601421	0.453019	0.411117	0.461845	0.558435
100	0.5	0.753604	0.747897	0.754742	0.758259	0.754978	0.753896	0.872446	0.870631	0.871779	0.872316	0.869899	0.871414	0.052137	0.292739	0.0515735	0.162926	0.050071	0.151773	0.175082	0.139746	0.172135	0.275886	0.120871	0.236751	0.169339	0.216228	0.215863	0.153064	0.14461	0.216295	0.197806	0.252483	0.189425	0.17082	0.310234	0.208346	0.216772	0.0475697	0.289308	0.0433033	0.168184	0.0521399	0.120871	0.236751	0.169339	0.151773	0.175082	0.216228
100	1	0.914273	0.913233	0.91208	0.90923	0.912206	0.912204	0.957862	0.954782	0.955253	0.952752	0.95548	0.955225	0.0703298	0.409532	0.0657106	0.230244	0.0751349	0.21475	0.247105	0.202566	0.243676	0.389639	0.170914	0.333918	0.239678	0.305436	0.30529	0.216073	0.205399	0.30678	0.279612	0.35633	0.267832	0.241633	0.436177	0.293117	0.305243	0.0769583	0.405478	0.0614594	0.229455	0.0683611	0.170914	0.333918	0.239678	0.21475	0.247105	0.305436
100	1.5	0.970639	0.969601	0.968317	0.967284	0.969891	0.969146	0.984437	0.984352	0.983253	0.982387	0.984588	0.983803	0.0937934	0.493536	0.0804702	0.282961	0.089446	0.261907	0.302477	0.242809	0.282956	0.471799	0.209292	0.407286	0.293329	0.37337	0.372914	0.264688	0.24978	0.36619	0.341909	0.434769	0.327586	0.29615	0.53052	0.348859	0.362018	0.0936765	0.493881	0.074248	0.274667	0.097742	0.209292	0.407286	0.293329	0.261907	0.302477	0.37337
100	2	0.999724	0.999648	0.999742	0.999695	0.999645	0.999691	0.999847	0.999825	0.999875	0.999828	0.999835	0.999842	0.143396	0.697218	0.128487	0.367653	0.153018	0.410979	0.463847	0.390999	0.45928	0.670284	0.332125	0.601204	0.453093	0.558402	0.556641	0.411533	0.392749	0.557421	0.51861	0.632088	0.499684	0.456515	0.731945	0.537393	0.558839	0.145306	0.697235	0.120953	0.381194	0.148085	0.332125	0.601204	0.453093	0.410979	0.463847	0.558402
[truncated: 64 more columns]

## Sheet: S7. Number of samples per trait
Table S7: Number of samples per trait
The distribution of the number of traits available for ROC estimation.
Number of traits	6	9	10	11	12	13	14	15	16	17	18	19	20	21
Samples	1	3	74	1	11	1	101	6	54	16	257	9227	306	6351
